# Supplementary material for: Accuracy of Computer-Assisted Flapless Implant Placement by Means of Mucosa-Supported Templates in Complete-Arch Restorations: A Systematic Review
Source: Materials (Basel). 2022 Feb 16;15(4):1462. doi: 10.3390/ma15041462 (PMC8880344; doi:10.3390/ma15041462)
Supplement: Supplementary file 1 [file materials-15-01462-s001.zip]

Archive with 1 entries (1 files):
- materials-1591806-supplementary.pdf
